# Supplementary material for: Multiplexed Integrin Detection and Cancer Cell Classification Using Multicolor Gap-Enhanced Gold Nanorods and Machine Learning Algorithm
Source: Nanomaterials (Basel). 2025 Nov 8;15(22):1693. doi: 10.3390/nano15221693 (PMC12655822; doi:10.3390/nano15221693)
Supplement: Supplementary file 1 [file nanomaterials-15-01693-s001.zip]

Archive with 1 entries (1 files):
- nanomaterials-3952310-supplementary.pdf
